# Supplementary material for: A stochastic framework to model axon interactions within growing neuronal populations
Source: PLoS Comput Biol. 2018 Dec 3;14(12):e1006627. doi: 10.1371/journal.pcbi.1006627 (PMC6292646; doi:10.1371/journal.pcbi.1006627)
Supplement: S1 Folder — (ZIP) [file pcbi.1006627.s012.zip]

Archive with 50 entries (47 files):
- Razetti_et_al_scripts/
- Razetti_et_al_scripts/Curve_master_branches_no_video_17.m
- __MACOSX/
- __MACOSX/Razetti_et_al_scripts/
- __MACOSX/Razetti_et_al_scripts/._Curve_master_branches_no_video_17.m
- Razetti_et_al_scripts/Curve_Simulation_branches_no_video_17.m
- __MACOSX/Razetti_et_al_scripts/._Curve_Simulation_branches_no_video_17.m
- Razetti_et_al_scripts/Distance.m
- __MACOSX/Razetti_et_al_scripts/._Distance.m
- Razetti_et_al_scripts/Domain_Tranformation.m
- __MACOSX/Razetti_et_al_scripts/._Domain_Tranformation.m
- Razetti_et_al_scripts/Domain_Tranformation_Inv.m
- __MACOSX/Razetti_et_al_scripts/._Domain_Tranformation_Inv.m
- Razetti_et_al_scripts/Dynamic_Branching.m
- __MACOSX/Razetti_et_al_scripts/._Dynamic_Branching.m
- Razetti_et_al_scripts/Find_Nearest.m
- __MACOSX/Razetti_et_al_scripts/._Find_Nearest.m
- Razetti_et_al_scripts/Gamma_Sigma2_to_Alfa_Beta.m
- __MACOSX/Razetti_et_al_scripts/._Gamma_Sigma2_to_Alfa_Beta.m
- Razetti_et_al_scripts/Grad_from_GradMap.m
- __MACOSX/Razetti_et_al_scripts/._Grad_from_GradMap.m
- Razetti_et_al_scripts/GradientMap_03_06.mat
- __MACOSX/Razetti_et_al_scripts/._GradientMap_03_06.mat
- Razetti_et_al_scripts/GradMap_zero_for_TUBE_long.mat
- __MACOSX/Razetti_et_al_scripts/._GradMap_zero_for_TUBE_long.mat
- Razetti_et_al_scripts/IMG_Patron2MM.m
- __MACOSX/Razetti_et_al_scripts/._IMG_Patron2MM.m
- Razetti_et_al_scripts/LICENSE.txt
- __MACOSX/Razetti_et_al_scripts/._LICENSE.txt
- Razetti_et_al_scripts/LOBE2.jpg
- __MACOSX/Razetti_et_al_scripts/._LOBE2.jpg
- Razetti_et_al_scripts/Model_Next_Step.m
- __MACOSX/Razetti_et_al_scripts/._Model_Next_Step.m
- Razetti_et_al_scripts/NEW_LOBE.tif
- __MACOSX/Razetti_et_al_scripts/._NEW_LOBE.tif
- Razetti_et_al_scripts/PARAMETER_ESTIMATION.m
- __MACOSX/Razetti_et_al_scripts/._PARAMETER_ESTIMATION.m
- Razetti_et_al_scripts/READ_ME.txt
- __MACOSX/Razetti_et_al_scripts/._READ_ME.txt
- Razetti_et_al_scripts/Script_for_Simulations.m
- __MACOSX/Razetti_et_al_scripts/._Script_for_Simulations.m
- Razetti_et_al_scripts/Script_to_Graph.m
- __MACOSX/Razetti_et_al_scripts/._Script_to_Graph.m
- Razetti_et_al_scripts/Simulated_WT_gamma_neurons.mat
- __MACOSX/Razetti_et_al_scripts/._Simulated_WT_gamma_neurons.mat
- Razetti_et_al_scripts/SIMULATIONS_17.m
- __MACOSX/Razetti_et_al_scripts/._SIMULATIONS_17.m
- Razetti_et_al_scripts/WT_DATA.mat
- __MACOSX/Razetti_et_al_scripts/._WT_DATA.mat
- __MACOSX/._Razetti_et_al_scripts
