# Supplementary material for: A stochastic framework to model axon interactions within growing neuronal populations
Source: PLoS Comput Biol. 2018 Dec 3;14(12):e1006627. doi: 10.1371/journal.pcbi.1006627 (PMC6292646; doi:10.1371/journal.pcbi.1006627)
Supplement: S1 Folder — (ZIP) [file pcbi.1006627.s012.zip › Razetti_et_al_scripts/Curve_master_branches_no_video_17.m]

%  Copyright (C) INRIA
%  This file is released under the CeCILL-B license. See LICENSE.txt.

%This function is called by SIULATIONS_17 and receives the parameters fixed in the Script_for_Simulations.
%It first sets the initial points of all the axons, and controls when each of them grows (per time point), creat or elongate a branch, and stops.
%Growth itself is controlled by the function Curve_Simulation_branches_no_video_17, called here.
%The outcome is the population of simulated axons
function [AXON VIDEO]=Curve_master_branches_no_video_17(ALFA,BETA,d,neighbour_reject,GM,pix,SIZE_ST,BRANCHES,DynBR,IMP_ran,num_mutants,max_counter,mut_slow,TUBE,Param_Error,PPause,b_l,Xmax)


    MeanLambda=6.2; StdLambda=0.1;% Poisson values (lambda_b) estimated from Gamma Axons. 

    if ~TUBE END=70; else END=Xmax; end %X value considered as end of the simulation

    MAX_COUNTER=max_counter;

    if numel(num_mutants)==2 Bool_Whole_Mut=1;  beta_mut=num_mutants(2); num_mutants=abs(num_mutants(1)); else Bool_Whole_Mut=0; end

    VIDEO=[];
    num_axons=length(d);
    
    %Random mutant positions
    if num_mutants>0
        mut_pos=randperm(num_axons,num_mutants);
    end

    %PARAMETER TREATEMENT
    if numel(ALFA)==4 && numel(BETA)==4 && abs(num_mutants(1))>0  MUT_P=ones(abs(num_mutants(1)),2); end %Mutants have different parameters as wt axons

    if isempty(Param_Error) %Fixed values
        Alfa(:,1)=ones(num_axons,1)*ALFA(1,1);Beta(:,1)=ones(num_axons,1)*BETA(1,1);Alfa(:,2)=ones(num_axons,1)*ALFA(1,2);Beta(:,2)=ones(num_axons,1)*BETA(1,2);
        if numel(ALFA)==4 && numel(BETA)==4 && abs(num_mutants(1))>0 MUT_P(:,1)=MUT_P(:,1)*ALFA(2,1); MUT_P(:,2)=MUT_P(:,2)*BETA(2,1);end%if mutants have different parameters
    else                    %Variable values
        for na=1:num_axons

            %bivariate Gaussian
            AB=[]; AB=mvnrnd([ALFA(1,1) BETA(1,1)],Param_Error(:,:,1),1)
            Alfa(na,1)=AB(1);Beta(na,1)=AB(2);
             while Alfa(na,1)<0 || Beta(na,1)<0
                   AB=[]; AB=mvnrnd([ALFA(1,1) BETA(1,1)],Param_Error(:,:,1),1)
                   Alfa(na,1)=AB(1);Beta(na,1)=AB(2);
             end
            Alfa(na,2)=Alfa(na,1);Beta(na,2)=Beta(na,1);
            
        end
        if numel(ALFA)==4 && numel(BETA)==4 && abs(num_mutants(1))>0%If mutants have different parameters
            for na=1:size(MUT_P,1)
            %bivariate Gaussian
            AB=[]; AB=mvnrnd([ALFA(2,1) BETA(2,1)],Param_Error(:,:,2),1)%new 16-01-17
            MUT_P(na,1)=AB(1);MUT_P(na,2)=AB(2);
            while MUT_P(na,1)<0 || MUT_P(na,2)<0
                  AB=[]; AB=mvnrnd([ALFA(2,1) BETA(2,1)],Param_Error(:,:,2),1)%new 16-01-17
                  MUT_P(na,1)=AB(1);MUT_P(na,2)=AB(2);
            end

            end
        end
    end
    %% END PARAMETER TREATEMENT
    
    %Variable initialization
    
    AXON=[]; 
    Man=length(AXON);
    aux_vec=[];
    P_BD=[];
    vvv=[];Th=[];
    for i=1:num_axons
     
        vvv{i}.v(1,1)=1;
        vvv{i}.counter=0;

    end
    
    jj=0;
    
    NUM_AX=num_axons; %num_axons will change when branches are created.
    OUT=0;
    KK=[];
    BtipSucc=[];
    Btip=[];BP_all=[];


    %%%%%%%%%%%%%%%%%%%%%%%%%%% SIMULATION STARTS HERE  %%%%%%%%%%%%%%%%%%%%%%%%%%%
    %the simulation will continue until every neurite (main axon or branch)
    %has either reached the end, trespassed its counter OR another neurite
    %of the same neuro reached the end. 
    
    while num_axons-OUT>0 
    
        %number of neurites that continue growing
        'resting...'
        num_axons-OUT

        jj=jj+1;
        
        for kk=1:num_axons

            if isempty(vvv{kk}.v) vvv{kk}.v=[]; end
            
            % To make the rest of the neurites of the neuron stop when one of them has reached the end of the lobe
            if jj>1
            if  kk<=NUM_AX
                auxbo=0;
                for klk=1:length(AXON{kk+Man}.branch_index)
                    if AXON{AXON{kk+Man}.branch_index(klk)}.axon(end,1)>END  auxbo=1; break; end 
                end
                if auxbo vvv{kk}.counter=vvv{kk}.counter*100; end
            else
                auxbo=0;
                if AXON{AXON{kk+Man}.root_index}.axon(end,1)>END auxbo=1; else
                for klk=1:length(AXON{AXON{kk+Man}.root_index}.branch_index)
                    oii=AXON{AXON{kk+Man}.root_index}.branch_index(klk);
                    if AXON{oii}.axon(end,1)>END auxbo=1;break; end 
                end
                end
                if auxbo  vvv{kk}.counter=vvv{kk}.counter*100; end
            end
            end

            if (vvv{kk}.v(end,1)<END+5) && vvv{kk}.counter<=MAX_COUNTER
            if jj==2 && kk==1 display('Po terminated'); end

            if jj==1 
                Fio=[0 0]; v_bef=[0 0 0]; 
                vvv{kk}.v=[];Th{kk}.th=[];
                SIZE_ST_bis=SIZE_ST(1,:);
                
                AXON{kk+Man}.mut=0; %By default
                
                if num_mutants>0 && sum(kk==mut_pos) AXON{kk+Man}.mut=1; end

                
            else
                
                Fio=[Domain_Tranformation_Inv(Th{kk}.th(end,1)) Domain_Tranformation_Inv(Th{kk}.th(end,2))]; 
                v_bef=[vvv{kk}.v(end,:)];
                SIZE_ST_bis=SIZE_ST(1,:); 
            end

            if  ~isempty(mut_slow) && AXON{kk+Man}.mut SIZE_ST_bis=mut_slow; end 

            if jj==1 && AXON{kk+Man}.mut && numel(ALFA)==4 && numel(BETA)==4 

                Alfa(kk,:)=[MUT_P(1,1) MUT_P(1,1)];    Beta(kk,:)=[MUT_P(1,2) MUT_P(1,2)];
                MUT_P(1,:)=[];
                
            end

            AlFa=Alfa(kk,:);
            BeTa=Beta(kk,:);


           %Growth Function
           
           [auxv auxt global_c , BP]=Curve_Simulation_branches_no_video_17(AlFa,BeTa,d(kk),Fio, neighbour_reject,AXON,GM,pix,SIZE_ST_bis,v_bef,NUM_AX,kk,jj,P_BD,TUBE);


            %Random branching
            flag_PP=0;
            if PPause(1)>0 %I have a proba to pause
               
                if random('unif',0,1)<=PPause(1)
                    flag_PP=1;
                if ~PPause(2)    
                     BP_pos=[];
                     if (size(auxv,1)-1)>1 BP_pos=randi([1 (size(auxv,1)-1)]); else BP_pos=1; end
                     BP=[];%clean it just in case it was mechanic
                     BP=auxv(BP_pos,:);
                     %
                end
                if PPause(2)==1
                    auxaux=auxv; auxv=[]; auxv=(auxaux(1,:));%what I do in this case, is I do as if I haven't advanced. s the same and more easy to programme. 
                    auxaux2=auxt; auxt=[]; auxt=(auxaux2(1,:));%what I do in this case, is I do as if I haven't advanced. s the same and more easy to programme. 
                    BP=auxv(1,:);%OPTION#1:when I pause I branch
                    %BP=[];%OPTION#2:when I pause I DON't branch. JUST TO COMPARE
                end
                end
            
            end
      
            if PPause(1)>0 && PPause(2)==1
               auxPP=size(auxv,1); 
            end
         
            %
            if jj==1 
                vvv{kk}.v(end+1:end+size(auxv,1),:)=auxv; Th{kk}.th(end+1:end+size(auxt,1),:)=auxt;
                AXON{kk+Man}.level=0;
                AXON{kk+Man}.bp=0;
                AXON{kk+Man}.ND=[];
                AXON{kk+Man}.ND_dyn=[];
                AXON{kk+Man}.DB=[];
                AXON{kk+Man}.branch_index=[];
                AXON{kk+Man}.time=-1000;
                AXON{kk+Man}.root_index=-1;
                AXON{kk+Man}.Parameters=[Alfa(kk,1) Beta(kk,1)];
            else
                vvv{kk}.v(end+1:end+size(auxv,1)-1,:)=auxv(2:end,:); Th{kk}.th(end+1:end+size(auxt,1)-1,:)=auxt(2:end,:);
            end
   
      
             AXON{kk+Man}.axon=[vvv{kk}.v];
             AXON{kk+Man}.th=Th{kk}.th;
             vvv{kk}.counter=vvv{kk}.counter+global_c;

            
            NV=[];
            if size(auxv,1)>1
                num_ball=floor(d(1)/neighbour_reject);
                factor=d(1)/num_ball;
                for new=2:size(auxv,1)
                    for BALL=1:num_ball-1
                        NV=[NV;auxv(new-1,:)+factor*BALL*(auxv(new,:)-auxv(new-1,:))];
                    end
                end
            end
            %
            aux_vec=[aux_vec; auxv;NV];
            [X Ind]=sort(aux_vec(:,1),'ascend');
            P_BD=[X aux_vec(Ind,2) aux_vec(Ind,3)];
            clear video auxv auxt;
            
            if AXON{kk+Man}.axon(end,1)>=70 AXON{kk+Man}.time=jj; end

         
            AXON{kk+Man}.SpaceTime(jj,:)=AXON{kk+Man}.axon(end,:);
         

        %%%%%%%%%%%%%%%%%%%%%%%%%%% Type I BRANCHING  %%%%%%%%%%%%%%%%%%%%%%%%%%%

           if BRANCHES 

                if sum(size(BP))>0 &&  (random('unif',0,1)<abs(IMP_ran(AXON{kk+Man}.mut+1))||(PPause(1)>0 && flag_PP)) && AXON{kk+Man}.level<b_l  && AXON{kk+Man}.axon(end,1)>5  && size(AXON{kk+Man}.axon,1)>3  %Conditions from branching: or mechanica, or random
               
                    if isempty(AXON{kk+Man}.ND) go_on=1; %There are no other branches, I can place this one.
                    else                                 %Consider the distance to the previous branch and the Poisson distribution estimated from data

                          go_on=0;AUXI=[];

                          for gn=1:size(AXON{kk+Man}.ND,1)
                            AUXI=[AUXI Find_Nearest(AXON{kk+Man}.axon,AXON{kk+Man}.ND(gn,:))];%% i make a vector of the indexes: I WANT TO USE THE LINEAR DISTANCE! the path throught the axon. AND id the diff in indexes times 1mm
                          end

                          for gn=1:size(AXON{kk+Man}.ND_dyn,1)
                            AUXI=[AUXI Find_Nearest(AXON{kk+Man}.axon,AXON{kk+Man}.ND_dyn(gn,:))];%% i make a vector of the indexes: I WANT TO USE THE LINEAR DISTANCE! the path throught the axon. AND id the diff in indexes times 1mm
                          end

                          my_index=length(AXON{kk+Man}.axon);
                          DISTANCES=[]; DISTANCES=abs(AUXI-my_index);
                          lambda=random('normal',MeanLambda,StdLambda);
                          CDF_Br=cdf('poisson',min(DISTANCES),lambda);
                          RNDM=random('unif',0,1);
                          if RNDM<=CDF_Br go_on=1; end

                     
                    end
                    if go_on

                        num_axons=num_axons+1;%There is a new growing neurite in the simulation
                        AXON{kk+Man}.ND=[AXON{kk+Man}.ND;BP];
                        AXON{kk+Man}.branch_index=[ AXON{kk+Man}.branch_index;num_axons+Man];

                        v_bef=BP; 
                        vvv{num_axons}.v(1,:)=v_bef;

                        AXON_AUX=AXON;

                        branch_first=3;
                        l=2;LIMIT=0;
                        
                        %A branch with uniform random angle appears. If it does not encounter mechanical constraints it stays. If not after trying 20 times is lost.
                        while l<=branch_first && LIMIT<20

                        if l==2
                            LIMIT=LIMIT+1;
                            Fio=[random('unif',0,2*pi) random('unif',-pi/2,pi/2)]; %Branch initial angle distribution can be set here
                            [PP(1) PP(2) PP(3)]=sph2cart(Fio(1),Fio(2),d(1));                
                            Th{num_axons}.th(1,1)=Domain_Tranformation(Fio(1));Th{num_axons}.th(1,2)=Domain_Tranformation(Fio(2));
                        end
                        vvv{num_axons}.v(l,1)=vvv{num_axons}.v(l-1,1)+PP(1);
                        vvv{num_axons}.v(l,2)=vvv{num_axons}.v(l-1,2)+PP(2);
                        vvv{num_axons}.v(l,3)=vvv{num_axons}.v(l-1,3)+PP(3);
                        Th{num_axons}.th(l,1)=Domain_Tranformation(Fio(1));Th{num_axons}.th(l,2)=Domain_Tranformation(Fio(2));

                        flagbp=0;
                        if length(P_BD)>0
                            BDPaux1=find(P_BD(:,1)>=vvv{num_axons}.v(l,1)-neighbour_reject); BDPaux2=find(P_BD(:,1)<=vvv{num_axons}.v(l,1)+neighbour_reject);

                            if ~isempty(BDPaux1)&& ~isempty(BDPaux2)
                                for L=BDPaux1(1):BDPaux2(end)
                                    if Distance(P_BD(L,:),vvv{num_axons}.v(l,:))<=neighbour_reject
                                        l=2;vvv{num_axons}.v(2:end,:)=[];flagbp=1;break;
                                    end
                                end
                            end
                        end
                        if ~flagbp l=l+1; end
                        end

                        if LIMIT<20 %a new branch appears

                            BP_all=[BP_all; BP];
                            AXON{num_axons+Man}.mut=AXON{kk+Man}.mut;
                            AXON{num_axons+Man}.axon=[vvv{num_axons}.v]; 
                            AXON{num_axons+Man}.th=Th{num_axons}.th;
                            AXON{num_axons+Man}.level=AXON{kk+Man}.level+1;
                            AXON{num_axons+Man}.bp=BP;
                            AXON{num_axons+Man}.dynamic=0;
                            AXON{num_axons+Man}.root_index=kk+Man;
                            AXON{num_axons+Man}.branch_index=[]; AXON{num_axons+Man}.ND=[];

                        
                        if PPause(1)>0
                            if flag_PP
                                AXON{num_axons+Man}.pause=1;
                            else
                                AXON{num_axons+Man}.pause=0;
                            end
                        end
            
                        aux_vec=[aux_vec; vvv{num_axons}.v];

                        [X Ind]=sort(aux_vec(:,1),'ascend');
                        P_BD=[X aux_vec(Ind,2) aux_vec(Ind,3)];
                        clear video auxv auxt;
                        v_bef=vvv{num_axons}.v(end,:);
                        
                        Fio(1)=Fio(1)-Grad_from_GradMap(GM,[v_bef(1),v_bef(2)]);%% new 09-06
                        
                        [auxv auxt global_c BP]=Curve_Simulation_branches_no_video_17(Alfa(kk,:),Beta(kk,:),d(kk),Fio, neighbour_reject,AXON_AUX,GM,pix,SIZE_ST,v_bef,NUM_AX,num_axons,jj,P_BD,TUBE);

                        AXON_AUX=[];
                        vvv{num_axons}.v(end+1:end+size(auxv,1)-1,:)=auxv(2:end,:); Th{num_axons}.th(end+1:end+size(auxt,1)-1,:)=auxt(2:end,:);
                        vvv{num_axons}.counter=global_c;
                       
                        AXON{num_axons+Man}.axon=[vvv{num_axons}.v]; 
                        AXON{num_axons+Man}.th=Th{num_axons}.th;
               
                        NV=[];
                        if size(auxv,1)>1
                            num_ball=floor(d(1)/neighbour_reject);
                            factor=d(1)/num_ball;
                            for new=2:size(auxv,1)
                                for BALL=1:num_ball-1
                                    NV=[NV;auxv(new-1,:)+factor*BALL*(auxv(new,:)-auxv(new-1,:))];
                                end
                            end
                        end
                  
                        aux_vec=[aux_vec; auxv;NV];
                       
                        [X Ind]=sort(aux_vec(:,1),'ascend');
                        P_BD=[X aux_vec(Ind,2) aux_vec(Ind,3)];
                        clear video auxv auxt;
     
                       Alfa(num_axons,:)= Alfa(kk,:);
                       Beta(num_axons,:)= Beta(kk,:);

                        d(num_axons)=d(kk);

                        
                        AXON{num_axons+Man}.time=-1000;
                        

                        AXON{num_axons+Man}.ND=[];
                        AXON{num_axons+Man}.ND_dyn=[];
                        AXON{num_axons+Man}.DB=[];

            

                        else

                        'This branch has failed to appear'
                        AXON{kk+Man}.ND(end,:)=[];
                        AXON{kk+Man}.branch_index(end)=[];
                        vvv{num_axons}=[];Th{num_axons}=[];
                        num_axons=num_axons-1;
                        BP_all(end,:)=[];

                        end
                    end
                end
           end
        %%%%%%%%%%%%%%%%%%%%%%%%%%% Type II BRANCHING  %%%%%%%%%%%%%%%%%%%%%%%%%%%    
            if DynBR 

                % First the existing non=stabilized Type II branches try to stabilize
                for i=1:size(AXON{kk+Man}.ND_dyn,1)
                    if ~AXON{kk+Man}.DB{i}.stable
                        
                        new_b=[];new_th=[]; bool_stable=[]; Tip=[]; BS=[];

                        for DynTry=1:10
                            [new_b new_th bool_stable Tip BS origin]=Dynamic_Branching(AXON{kk+Man}.ND_dyn(i,:),AXON{kk+Man}.DB{i}.branch,AXON{kk+Man}.DB{i}.th,BP_all,Btip,P_BD,neighbour_reject,BtipSucc,d);
                            if bool_stable break; end
                        end
                        AXON{kk+Man}.DB{i}.branch=[];AXON{kk+Man}.DB{i}.branch=new_b;
                        AXON{kk+Man}.DB{i}.th=[];AXON{kk+Man}.DB{i}.th=new_th;
                        AXON{kk+Man}.DB{i}.stable=bool_stable;           
                        if bool_stable  
                            AXON{kk+Man}.DB{i}.time=jj;
                            AXON{kk+Man}.DB{i}.origin=origin;
                        end
                        Btip=[];Btip=Tip;%function takes out a BTip ifthe branch doesn't exist anymore.
                        BtipSucc=[];BtipSucc=BS;
                    end

                end
                
                %Aftewards, a new one tries to appear

                if AXON{kk+Man}.axon(end,1)>5 && size(AXON{kk+Man}.axon,1)>3 
                
                    if isempty(AXON{kk+Man}.ND) && isempty(AXON{kk+Man}.ND_dyn) go_on=1; BP_new_index=length(AXON{kk+Man}.axon);%First branch, it can be placed
                    else                                                                                                        %Consider the distance to the previous branch and the Poisson distribution estimated from data

                          go_on=0;AUXI=[];

                          for gn=1:size(AXON{kk+Man}.ND,1)
                            AUXI=[AUXI Find_Nearest(AXON{kk+Man}.axon,AXON{kk+Man}.ND(gn,:))];%% i make a vector of the indexes: I WANT TO USE THE LINEAR DISTANCE! the path throught the axon. AND id the diff in indexes times 1mm
                          end
                          for gn=1:size(AXON{kk+Man}.ND_dyn,1)
                            AUXI=[AUXI Find_Nearest(AXON{kk+Man}.axon,AXON{kk+Man}.ND_dyn(gn,:))];%% i make a vector of the indexes: I WANT TO USE THE LINEAR DISTANCE! the path throught the axon. AND id the diff in indexes times 1mm
                          end
                          
                          my_index=length(AXON{kk+Man}.axon);
                          DISTANCES=[]; DISTANCES=abs(AUXI-my_index);
                          lambda=random('normal',MeanLambda,StdLambda);
                          CDF_Br=cdf('poisson',min(DISTANCES),lambda);
                          RNDM=random('unif',0,1);
                          
                          if RNDM<=CDF_Br 
                              BP_new_dist=random('poisson',lambda);
                             if BP_new_dist<min(DISTANCES) go_on=1; BP_new_index=my_index-min(DISTANCES)+BP_new_dist+1; end
                          end

                    end
                    if go_on %A new Type II branch appears

                        BP_all=[BP_all; AXON{kk+Man}.axon(BP_new_index,:)];
                        AXON{kk+Man}.ND_dyn=[AXON{kk+Man}.ND_dyn;AXON{kk+Man}.axon(BP_new_index,:)];

                        new_b=[];new_th=[]; bool_stable=[]; Tip=[]; BS=[];

                        [new_b new_th bool_stable Tip BS origin]=Dynamic_Branching(AXON{kk+Man}.axon(BP_new_index,:),[],[],BP_all,Btip,P_BD,neighbour_reject,BtipSucc,d);

                        AXON{kk+Man}.DB{size(AXON{kk+Man}.ND_dyn,1)}.BP=AXON{kk+Man}.axon(BP_new_index,:);
                        AXON{kk+Man}.DB{size(AXON{kk+Man}.ND_dyn,1)}.branch=new_b;
                        AXON{kk+Man}.DB{size(AXON{kk+Man}.ND_dyn,1)}.th=new_th;
                        AXON{kk+Man}.DB{size(AXON{kk+Man}.ND_dyn,1)}.stable=bool_stable;
      

                        if bool_stable  
                            AXON{kk+Man}.DB{size(AXON{kk+Man}.ND_dyn,1)}.time=jj;
                            AXON{kk+Man}.DB{size(AXON{kk+Man}.ND_dyn,1)}.origin=origin;
                        end
                        Btip=[];Btip=Tip;%function takes out a BTip if the branch doesn't exist anymore.
                        BtipSucc=[];BtipSucc=BS;


                    end
                end
            end
            else
                %This neurite has finished
                if sum(KK==kk)==0
                    OUT=OUT+1;
                    KK=[KK kk];
                    AXON{kk+Man}.counter=vvv{kk}.counter;

                end
             end
        end

    end

    %%The simulation has finished
    
    %% Some "time" for the dynamic branches to stabilize
    DYN_TIME=20;
    if DynBR 
        for i=1:DYN_TIME
            for kk=1:length(AXON)-Man
                if AXON{kk+Man}.level==0
                    
       
                    for i=1:size(AXON{kk+Man}.ND_dyn,1)

                        if ~AXON{kk+Man}.DB{i}.stable

                            new_b=[];new_th=[]; bool_stable=[]; Tip=[]; BS=[];

                            for DynTry=1:10
                                [new_b new_th bool_stable Tip BS origin]=Dynamic_Branching(AXON{kk+Man}.ND_dyn(i,:),AXON{kk+Man}.DB{i}.branch,AXON{kk+Man}.DB{i}.th,BP_all,Btip,P_BD,neighbour_reject,BtipSucc,d);
                                if bool_stable break; end
                            end

                            AXON{kk+Man}.DB{i}.branch=[];AXON{kk+Man}.DB{i}.branch=new_b;
                            AXON{kk+Man}.DB{i}.th=[];AXON{kk+Man}.DB{i}.th=new_th;
                            AXON{kk+Man}.DB{i}.stable=bool_stable; 

                            if bool_stable  
                                AXON{kk+Man}.DB{i}.time=jj;
                                AXON{kk+Man}.DB{i}.origin=origin;
                            end

                            Btip=[];Btip=Tip;%function takes out a BTip if the branch doesn't exist anymore.
                            BtipSucc=[];BtipSucc=BS;
                        end

                    end
                end
            end
        end
    end
    %


    %% Addition of the dynamic branches to the AXON cell-type main variable

    if DynBR


        for i=Man+1:length(AXON)

            if AXON{i}.level<2%AXON{i}.level==0

                if ~isempty(AXON{i}.DB)

                    for j=1:length(AXON{i}.DB)

                        if AXON{i}.DB{j}.stable


                            num_axons=num_axons+1;
                            AXON{i}.ND=[AXON{i}.ND;AXON{i}.DB{j}.BP];
                            AXON{i}.branch_index=[AXON{i}.branch_index; num_axons+Man];

                            AXON{num_axons+Man}.axon=AXON{i}.DB{j}.branch;
                            AXON{num_axons+Man}.th=AXON{i}.DB{j}.th;
                            AXON{num_axons+Man}.level=AXON{i}.level+1;
                            AXON{num_axons+Man}.bp=AXON{i}.DB{j}.BP;
                            AXON{num_axons+Man}.ND=[];
                            AXON{num_axons+Man}.dynamic=1;
                            AXON{num_axons+Man}.branch_index=[];
                            AXON{num_axons+Man}.time=AXON{i}.DB{j}.time;
                            AXON{num_axons+Man}.origin=AXON{i}.DB{j}.origin;
                            AXON{num_axons+Man}.root_index=i;
                            AXON{num_axons+Man}.mut=AXON{i}.mut; 
                        end

                    end
                end

            end


        end


    end


end
