# Supplementary material for: A stochastic framework to model axon interactions within growing neuronal populations
Source: PLoS Comput Biol. 2018 Dec 3;14(12):e1006627. doi: 10.1371/journal.pcbi.1006627 (PMC6292646; doi:10.1371/journal.pcbi.1006627)
Supplement: S1 Folder — (ZIP) [file pcbi.1006627.s012.zip › Razetti_et_al_scripts/Curve_Simulation_branches_no_video_17.m]

%  Copyright (C) INRIA
%  This file is released under the CeCILL-B license. See LICENSE.txt.

%This function is called per time point and per growing tip (main axon or branch) by Curve_master_branches_no_video_17. 
%It mainly receives Alpha, Beta, the external field, axon diamater, step length,
%the positions of all the other axons (point by point, to perform volume exclution), and it
%returns the steps grown during the time point.
 function [v Theta global_c BP]=Curve_Simulation_branches_no_video_17(alfa,beta,d,Fio,neighbour_reject,Population,GM,pix,SIZE_ST,v_bef,num_axons,my_num,Round,P_BD,TUBE)
                                                                                           


    IMGo=[100,1000];
    MAP=[random('unif',0,1) random('unif',0,1) random('unif',0,1)]; 
    
    BP=[];

    Tube_Diameter=33.4; 
    
    Radio=Tube_Diameter*2;%for TUBE
    %Related to the Reference Lobe
    
    Xbegin1=150;
    Xbegin2=10;
    Ybegin1=900;
    Ybegin2=700;
 
    if TUBE Xbegin1=10.5; Ybegin1=750+(Radio/sqrt(2))/pix; Ybegin2=750-(Radio/sqrt(2))/pix; end
 
    Xbegin1MM=IMG_Patron2MM(Xbegin1,533,pix);
    Xbegin2MM=IMG_Patron2MM(Xbegin2,533,pix);


    %-> limit Y line m-b
    [P12a(1) P12a(2)]=IMG_Patron2MM(127,533,pix);[P22a(1) P22a(2)]=IMG_Patron2MM(943,390,pix);
    m2a=(P22a(2)-P12a(2))/(P22a(1)-P12a(1));
    b2a=P12a(2);

    [P21a(1) P21a(2)]=IMG_Patron2MM(127,533,pix);[P11a(1) P11a(2)]=IMG_Patron2MM(Xbegin2,Ybegin2,pix);
    m1a=(P21a(2)-P11a(2))/(P21a(1)-P11a(1));
    b1a=P11a(2);

    %-> limit Y' line m-b
    [P12b(1) P12b(2)]=IMG_Patron2MM(379,956,pix);[P22b(1) P22b(2)]=IMG_Patron2MM(976,839,pix);
    m2b=(P22b(2)-P12b(2))/(P22b(1)-P12b(1));
    b2b=P12b(2);


    [P21b(1) P21b(2)]=IMG_Patron2MM(379,956,pix);[P11b(1) P11b(2)]=IMG_Patron2MM(Xbegin1,Ybegin1,pix);
    m1b=(P21b(2)-P11b(2))/(P21b(1)-P11b(1));
    b1b=P11b(2);

    %-> Plane from where the neurons emerge. Orthogonal to the peduncle.

    [P2(1) P2(2)]=IMG_Patron2MM(Xbegin2,Ybegin2,pix);[P1(1) P1(2)]=IMG_Patron2MM(Xbegin1,Ybegin1,pix);
    m=(P2(2)-P1(2))/(P2(1)-P1(1));
    b=P2(2);

    %%Po dealing
    [aux1 aux2]=IMG_Patron2MM(Xbegin1,Ybegin1,pix);
    [auxa auxb]=IMG_Patron2MM(Xbegin2,Ybegin2,pix);

    if ~TUBE z1=0; z2=20; else z1=0; z2=2*Radio/sqrt(2); end

    Dy=abs(auxb-aux2)/26;
    Dx=abs(auxa-aux1)/26;
    Po_vecX=auxa:Dx:aux1-Dx;
    Dz=abs(z2-z1)/25;
    Po_vecZ=z1:Dz:z2-Dz;
    Po_MATRIX=zeros(length(Po_vecX),length(Po_vecZ));

    if my_num>1 && my_num<=num_axons && Round==1

        vecaux=zeros(1,length(Population));
        
    for i=1:my_num-1
        FLAG=1;
        while FLAG
        for j=1:length(Po_vecX)

            if j~=length(Po_vecX) && Population{i}.axon(1,1)<Po_vecX(j+1) && Population{i}.axon(1,1)>Po_vecX(j) || j==length(Po_vecX) && Population{i}.axon(1,1)>Po_vecX(j) 
                for k=1:length(Po_vecZ)
                if k~=length(Po_vecZ) && Population{i}.axon(1,3)<Po_vecZ(k+1) && Population{i}.axon(1,3)>Po_vecZ(k) || k==length(Po_vecZ) && Population{i}.axon(1,3)>Po_vecZ(k) 
                    Po_MATRIX(j,k)=1; 
                    FLAG=0;
                    break; 
                end
                end
            end
         end
        end


    end
    
    if sum(sum(Po_MATRIX))~=my_num-1 display(['error: ',num2str(sum(sum(Po_MATRIX))),' instead of ',num2str(my_num-1)]); 

    end 

    end

    v(1,:)=v_bef;

    if Round==1 && my_num<=num_axons

    if my_num>1
        Disp=find(Po_MATRIX==0);
        if ~isempty(Disp)
        Disp_aux=round(random('unif',0.51,length(Disp)+0.49));
        Magic=Disp(Disp_aux);

        Xdisp=mod(Magic,size(Po_MATRIX,1));
        if Xdisp==0 Xdisp=size(Po_MATRIX,1);end
        if fix(Magic/size(Po_MATRIX,1))==Magic/size(Po_MATRIX,1)
            Zdisp=fix(Magic/size(Po_MATRIX,1));
        else
            Zdisp=fix(Magic/size(Po_MATRIX,1))+1;
        end
    %double check
    if Po_MATRIX(Xdisp,Zdisp)==1 display('OOOHHHHH ERROR'); return; end
        Po(1)=Po_vecX(Xdisp)+Dx/2;
        Po(3)=Po_vecZ(Zdisp)+Dz/2;
          Po(2)=(Po(1)-P2(1))*m+b;
           v=v+Po;
        else
            disp('error: no more starting places')
            return;
     end


    %end
    % 'available Pos'
    % tot=length(Disp)-1
    clear Disp;
    else
            Disp=find(Po_MATRIX==0);

        Disp_aux=round(random('unif',0.51,length(Disp)+0.49));
        Magic=Disp(Disp_aux);

        Xdisp=mod(Magic,length(Po_vecX));
        if Xdisp==0 Xdisp=length(Po_vecX);end
        if fix(Magic/length(Po_vecX))==Magic/length(Po_vecX)
            Zdisp=fix(Magic/length(Po_vecX));
        else
            Zdisp=fix(Magic/length(Po_vecX))+1;
        end

        Po(1)=Po_vecX(Xdisp)+Dx/2;
        Po(3)=Po_vecZ(Zdisp)+Dz/2;
          Po(2)=(Po(1)-P2(1))*m+b;
           v=v+Po;


    end
    end


    [x,y,z] = sphere;
    IMGo=[100,1000];

    PAR=100;
    Fi(1,:)=Fio;
    if Round==1 && my_num<=num_axons%Thetao to be perpendicular to the comming dish
        Fi(1,:)=[atan(-1/m) 0];
        %new
        Ext_Fio=Grad_from_GradMap(GM,[Po(1),Po(2)]);%% new 09-06
        Theta(1,1)=Domain_Tranformation(Fi(1,1)-Ext_Fio);Theta(1,2)=Domain_Tranformation(Fi(1,2));
    else

        Theta(1,1)=Domain_Tranformation(Fi(1,1));Theta(1,2)=Domain_Tranformation(Fi(1,2));
        Fi(1,:)=Fio;
    end


    ST=SIZE_ST(1);
    Rt=SIZE_ST(2);

    step=1;counter=0;

    F=[];
    S=[];

    %% 
    Szv=1;
    while step<=ST

          flag=1;

          while flag==1

               if step==1 step=2; end
               
                %Growth following the model
                Theta(step,1)=random('Normal',(alfa(1)/(alfa(1)+beta(1)))*Theta(step-1,1),1/sqrt(2*(alfa(1)+beta(1))));
                Theta(step,2)=random('Normal',(alfa(2)/(alfa(2)+beta(2)))*Theta(step-1,2),1/sqrt(2*(alfa(2)+beta(2))));
                [Ext_Fi(1) ]=Grad_from_GradMap(GM,[v(step-1,1),v(step-1,2)]);
                Ext_Fi(2)=0;
                Fi(step,1)=Domain_Tranformation_Inv(Theta(step,1))+Ext_Fi(1);
                Fi(step,2)=Domain_Tranformation_Inv(Theta(step,2))+Ext_Fi(2);
                [new_v(1,1) new_v(1,2) new_v(1,3)]=sph2cart(Fi(step,1),Fi(step,2),d); % Here, one can include a model to make d dynamic. For example, replace d by: random('Normal',d,Std), to model d with a Normal distribution around a mean value set by the parameter d and a certain standar deviation.
                v(step,:)=new_v+v(step-1,:);


              %% 

              step=step+1; flag=0;
              
             %MECHANICAL INTERACTIONS 
             %Contact with another neurite

              if length(P_BD)>0
                BDPaux1=find(P_BD(:,1)>=v(step-1,1)-neighbour_reject); BDPaux2=find(P_BD(:,1)<=v(step-1,1)+neighbour_reject);
                if ~isempty(BDPaux1)&& ~isempty(BDPaux2)
                    for ll=BDPaux1(1):BDPaux2(end)
                        if Distance(P_BD(ll,:),v(step-1,:))<=neighbour_reject
                            if step>Rt+2
                                v(step-Rt-1:step-1,:)=[];Theta(step-Rt-1:step-1,:)=[];Fi(step-Rt-1:step-1,:)=[];step=step-Rt-1; counter=counter+1; flag=1; 
                            else
                                 v(step-1,:)=[];Theta(step-1,:)=[];Fi(step-1,:)=[];step=step-1; counter=counter+1; flag=1; 
                            end

                            break; 
                            if flag==1 break; end
                        end
                        if flag==1 break; end
                    end
                end
              end
               

            %Geometrical exterior limits
            HELLO=0;
            if ~TUBE %new from 01-12-16
                 %MEDIAL LOBE
                if flag==0                        && v(step-1,2)>(v(step-1,1)-P12a(1))*m2a+b2a && v(step-1,1)>P12a(1) HELLO=1; end
                if flag==0                        && v(step-1,2)>(v(step-1,1)-P11a(1))*m1a+b1a && v(step-1,1)<=P12a(1) && v(step-1,1)>=Xbegin2MM  HELLO=1; end
                if flag==0                        && v(step-1,2)<(v(step-1,1)-P12b(1))*m2b+b2b && v(step-1,1)>P12b(1) HELLO=1; end
                if flag==0                        && v(step-1,2)<(v(step-1,1)-P11b(1))*m1b+b1b && v(step-1,1)<=P12b(1) && v(step-1,1)>=Xbegin1MM  HELLO=1; end
                if flag==0                        && v(step-1,2)<(v(step-1,1)-P2(1))*m+b && v(step-1,1)>=Xbegin2MM && v(step-1,1)<=Xbegin1MM HELLO=1; end

                if flag==0 && v(step-1,3)>18+3*sin(2*pi*(v(step-1,1)-Xbegin2MM)/80) HELLO=1; end
                if flag==0 && v(step-1,3)<-2+3*sin(2*pi*(v(step-1,1)-Xbegin1MM+20)/80) HELLO=1; end%try 21 06 i put high 3 instead of 5 and -2 instead of -5//+20
                if flag==0 && v(step-1,1)>85 HELLO=1; end
                 %TUBE
            else

                 if flag==0                   && (v(step-1,2)-(mean([P1(2),P2(2)])))^2+(v(step-1,3)-(z2-z1)/2)^2>Radio^2 HELLO=1; end

            end


             if HELLO %the tip trespassed the lobe limits
               if step>Rt+2
                  v(step-Rt-1:step-1,:)=[];Theta(step-Rt-1:step-1,:)=[];Fi(step-Rt-1:step-1,:)=[];step=step-Rt-1;  counter=counter+1; flag=1; 
               else
                  v(step-1,:)=[];Theta(step-1,:)=[];Fi(step-1,:)=[];step=step-1; counter=counter+1; flag=1; 
               end

             end

            if counter>1;% The neurite encountered a second mechanical constraint. It stops growing duringthe current time point

               flag=0;step=ST+1; 
               BP=v(end,:);

            end

          end

    end

    
    if counter>1
        global_c=2;
    else
        global_c=0;
    end

end
