# Supplementary material for: A stochastic framework to model axon interactions within growing neuronal populations
Source: PLoS Comput Biol. 2018 Dec 3;14(12):e1006627. doi: 10.1371/journal.pcbi.1006627 (PMC6292646; doi:10.1371/journal.pcbi.1006627)
Supplement: S1 Folder — (ZIP) [file pcbi.1006627.s012.zip › Razetti_et_al_scripts/Dynamic_Branching.m]

%  Copyright (C) INRIA
%  This file is released under the CeCILL-B license. See LICENSE.txt.

%This function controls the dynamics of small (Type II) branches. It
%receives the current status of each type II branch, and makes it appear
%and dissapear until it is stabilized or lost
function [new_b new_th bool_stable Tip BS origin]=Dynamic_Branching(myBP,myB,myTH,BP_all,Btip,P_BD,neighbour_reject,BtipSucc,d)     

    My_LIM=10;
    origin=[];
    new_b=[];new_th=[];
    bool_stable=0;
    BS=BtipSucc;
    Tip=Btip;
    
    if sum(size(myB))==0 %is the first branch in this Branching Point

        new_b=myBP;

        Size_Group=random('uniform',0,1);
        
        if Size_Group<=0.16
            branch_first=round(random('uniform',6,10));%from data: 0.16% proba. of being from 5 to 10 micrometers
        else
            branch_first=round(random('uniform',2,5));%from data: 0.84% proba. of being from 2 to 5 micrometers
        end
        
        l=2;LIMIT=0;
        
        while l<=branch_first && LIMIT<My_LIM

                if l==2
                    LIMIT=LIMIT+1;
                    Fio=[random('unif',0,2*pi) random('unif',-pi/2,pi/2)];
                    [PP(1) PP(2) PP(3)]=sph2cart(Fio(1),Fio(2),d(1));                
                    new_th(1,1)=Domain_Tranformation(Fio(1));new_th(1,2)=Domain_Tranformation(Fio(2));%%ERROR FOUND 16/06! TH(1,:) era un FIo cualquiera!
                end

                new_b(l,1)=new_b(l-1,1)+PP(1);
                new_b(l,2)=new_b(l-1,2)+PP(2);
                new_b(l,3)=new_b(l-1,3)+PP(3);

                new_th(l,1)=Domain_Tranformation(Fio(1));new_th(l,2)=Domain_Tranformation(Fio(2));

                flagbp=0;
                if length(P_BD)>0
                    BDPaux1=find(P_BD(:,1)>=new_b(l,1)-neighbour_reject); BDPaux2=find(P_BD(:,1)<=new_b(l,1)+neighbour_reject);

                    if ~isempty(BDPaux1)&& ~isempty(BDPaux2)
                        for L=BDPaux1(1):BDPaux2(end)
                            if Distance(P_BD(L,:),new_b(l,:))<=neighbour_reject
                                l=2;new_b(2:end,:)=[];flagbp=1;break;
                            end
                        end
                    end
                end
                if ~flagbp l=l+1; end
        end
        if LIMIT<My_LIM

            %check stability

                for kk=1:size(Btip,1)

                    if Distance(new_b(end,:),Btip(kk,:))<1 %ojo!!! RADIO=1
                        bool_stable=1; origin='BT';
                        BS=[BS;Btip(kk,:)];
                    end

                end


            if ~bool_stable
               for kk=1:size(BP_all,1)

                   if sum(BP_all(kk,:)==new_b(1,:))~=length(new_b(1,:)) && Distance(new_b(end,:),BP_all(kk,:))<1 %ojo!!! RADIO=1
                       bool_stable=1;origin='BP'; 
                   end

               end

            end


            Tip(end+1,:)=new_b(end,:);

        else

             new_b=[];new_th=[];

         end


    else %I already have one,so FIRST i see if it has been stabilized/ then if not I take it our of the BTip and do another one

        for kk=1:size(BtipSucc,1)

           if sum(BtipSucc(kk,:)==myB(end,:))==size(myB(end,:),2) bool_stable=1; origin='BT'; end 

        end

        if bool_stable

            new_b=myB;
            new_th=myTH; 
            Tip(end+1,:)=new_b(end,:);

        else%it our of the BTip and do another one
            
        for kk=1:size(Btip,1)

           if sum(Btip(kk,:)==myB(end,:))==size(myB(end,:),2) tkout=kk;end 

        end

        Btip(tkout,:)=[];
        Tip=[];
        Tip=Btip;
        
        %now I do a new one
        new_b=myBP;

            Size_Group=random('uniform',0,1);
        if Size_Group<=0.16
            branch_first=round(random('uniform',6,10));%from data: 16% proba. of being from 5 to 10 micrometers
        else
            branch_first=round(random('uniform',2,5));%from data: 84% proba. of being from 2 to 5 micrometers
        end
                l=2;LIMIT=0;
                while l<=branch_first && LIMIT<My_LIM

                    if l==2
                        LIMIT=LIMIT+1;
                    Fio=[random('unif',0,2*pi) random('unif',-pi/2,pi/2)];
                    [PP(1) PP(2) PP(3)]=sph2cart(Fio(1),Fio(2),d(1));                
                    new_th(1,1)=Domain_Tranformation(Fio(1));new_th(1,2)=Domain_Tranformation(Fio(2));%%ERROR FOUND 16/06! TH(1,:) era un FIo cualquiera!
                    end
                    new_b(l,1)=new_b(l-1,1)+PP(1);
                    new_b(l,2)=new_b(l-1,2)+PP(2);
                    new_b(l,3)=new_b(l-1,3)+PP(3);
                    new_th(l,1)=Domain_Tranformation(Fio(1));new_th(l,2)=Domain_Tranformation(Fio(2));
                    flagbp=0;
                    if length(P_BD)>0
                        BDPaux1=find(P_BD(:,1)>=new_b(l,1)-neighbour_reject); BDPaux2=find(P_BD(:,1)<=new_b(l,1)+neighbour_reject);

                        if ~isempty(BDPaux1)&& ~isempty(BDPaux2)
                            for L=BDPaux1(1):BDPaux2(end)
                                if Distance(P_BD(L,:),new_b(l,:))<=neighbour_reject
                                    l=2;new_b(2:end,:)=[];flagbp=1;break;
                                end
                            end
                        end
                    end
                    if ~flagbp l=l+1; end
                end
                if LIMIT<My_LIM

                      %check stability

                        for kk=1:size(Btip,1)

                            if Distance(new_b(end,:),Btip(kk,:))<1 %ojo!!! RADIO=1
                                bool_stable=1; origin='BT';
                                BS=[BS;Btip(kk,:)];

                            end

                        end


                    if ~bool_stable
                       for kk=1:size(BP_all,1)

                           if sum(BP_all(kk,:)==new_b(1,:))~=length(new_b(1,:)) && Distance(new_b(end,:),BP_all(kk,:))<1 %ojo!!! RADIO=1
                               bool_stable=1;origin='BP'; 
                           end

                       end

                    end


                    Tip(end+1,:)=new_b(end,:);

                else

                    new_b=[];new_th=[];

                end


        end 
    end

     
end
