# Supplementary material for: A stochastic framework to model axon interactions within growing neuronal populations
Source: PLoS Comput Biol. 2018 Dec 3;14(12):e1006627. doi: 10.1371/journal.pcbi.1006627 (PMC6292646; doi:10.1371/journal.pcbi.1006627)
Supplement: S1 Folder — (ZIP) [file pcbi.1006627.s012.zip › Razetti_et_al_scripts/Find_Nearest.m]

%  Copyright (C) INRIA
%  This file is released under the CeCILL-B license. See LICENSE.txt.

%Finds the point in vector v that is closest to point p
function index=Find_Nearest(v,p)

S=size(v);
if find(S==max(S))~=1 v=v'; end %new!

%size(v)
I=1;
for i=2:size(v,1)
    
    if Distance(v(I,:),p)>Distance(v(i,:),p) I=i; end
end

index=I;
end
