# Supplementary material for: A stochastic framework to model axon interactions within growing neuronal populations
Source: PLoS Comput Biol. 2018 Dec 3;14(12):e1006627. doi: 10.1371/journal.pcbi.1006627 (PMC6292646; doi:10.1371/journal.pcbi.1006627)
Supplement: S1 Folder — (ZIP) [file pcbi.1006627.s012.zip › Razetti_et_al_scripts/Gamma_Sigma2_to_Alfa_Beta.m]

%  Copyright (C) INRIA
%  This file is released under the CeCILL-B license. See LICENSE.txt.

%Used in parameter estimation script. Calculates Alpha and Beta from
%parameters Gamma and Sigma2
function [alfa beta]=Gamma_Sigma2_to_Alfa_Beta(Gamma,Sigma2)

    alfa=0.5*Gamma/Sigma2; beta=alfa/Gamma-alfa;%1/(2*Sigma2)-alfa;%

end
