# Supplementary material for: A stochastic framework to model axon interactions within growing neuronal populations
Source: PLoS Comput Biol. 2018 Dec 3;14(12):e1006627. doi: 10.1371/journal.pcbi.1006627 (PMC6292646; doi:10.1371/journal.pcbi.1006627)
Supplement: S1 Folder — (ZIP) [file pcbi.1006627.s012.zip › Razetti_et_al_scripts/Grad_from_GradMap.m]

%  Copyright (C) INRIA
%  This file is released under the CeCILL-B license. See LICENSE.txt.

%This function receives a gradient map and a point in space, and returns
%the angle of the gradient at that point
function ang=Grad_from_GradMap(GM,P)

xi=Find_Nearest(GM.x(1,:),P(1));
yi=Find_Nearest(GM.y(:,1),P(2));

ang=cart2pol(GM.px(yi,xi),GM.py(yi,xi));

end
