# Supplementary material for: A stochastic framework to model axon interactions within growing neuronal populations
Source: PLoS Comput Biol. 2018 Dec 3;14(12):e1006627. doi: 10.1371/journal.pcbi.1006627 (PMC6292646; doi:10.1371/journal.pcbi.1006627)
Supplement: S1 Folder — (ZIP) [file pcbi.1006627.s012.zip › Razetti_et_al_scripts/IMG_Patron2MM.m]

%  Copyright (C) INRIA
%  This file is released under the CeCILL-B license. See LICENSE.txt.


%This function is used to plot axons (real or simulated) over a real
%confocal image of a Drosophila medial lobe. It transofrm from micrometers
%to the image size
function [x y]=IMG_Patron2MM(X,Y,pix)


    LOBEpix=0.09;
    IMGo=[100,1000];
    x=(X-IMGo(1))*LOBEpix;
    y=-(Y-IMGo(2))*LOBEpix;

end
