# Supplementary material for: A stochastic framework to model axon interactions within growing neuronal populations
Source: PLoS Comput Biol. 2018 Dec 3;14(12):e1006627. doi: 10.1371/journal.pcbi.1006627 (PMC6292646; doi:10.1371/journal.pcbi.1006627)
Supplement: S1 Folder — (ZIP) [file pcbi.1006627.s012.zip › Razetti_et_al_scripts/Model_Next_Step.m]

%  Copyright (C) INRIA
%  This file is released under the CeCILL-B license. See LICENSE.txt.


%This function receives Alpha, Beta and current Theta, and gives next Theta
function Next_Step=Model_Next_Step(alfa,beta,theta)


Next_Step=random('Normal',(alfa/(alfa+beta))*theta,1/sqrt(2*(alfa+beta)));


end
