# Supplementary material for: A stochastic framework to model axon interactions within growing neuronal populations
Source: PLoS Comput Biol. 2018 Dec 3;14(12):e1006627. doi: 10.1371/journal.pcbi.1006627 (PMC6292646; doi:10.1371/journal.pcbi.1006627)
Supplement: S1 Folder — (ZIP) [file pcbi.1006627.s012.zip › Razetti_et_al_scripts/PARAMETER_ESTIMATION.m]

%  Copyright (C) INRIA
%  This file is released under the CeCILL-B license. See LICENSE.txt.

%%PARAMETER ESTIMATION - SURFACE ESTIMATION ANALYSIS%%

%This script allows to estimate the model parameters Alpha and Beta from a population of real axon segmentations.

%%%First, one should set the variable ESTIMATION_1_ANALYSIS_0 to 1.
%To estimate, the algorithm first simulates populations of axons with a given
%pair of parameters (a0,b0). Then, estimates the parameters from: 1- Real
%axons (here: WT_DATA), and 2- The simulated population. Finally, it
%performs a Kruskal Wallis test between both distributions of estimated parameters
%(parameters are estimated axon per axon) and returns a p-value.

%The parameters (a0,b0) can be: -single value(a single value for a0 and b0), and
%                               in this case the algorithm will compare the estimation from real axons
%                               with the estimation from simulated ones with (a0,b0). the outcome will be
%                               the histograms of the estimators for both cases (real and simulated
%                               axons), and the p-value between them (as shown in S5 A Fig. of Razetti et al.).
                                
%                               -Interval (for example: a0=6:0.05:8 and b0=1:0.05:3), and in
%                               this case the algorithm will perform the
%                               simulations and re-estimations with all the
%                               combinations of a0 and b0 values. The
%                               outcome is then a surface of p-values in
%                               function of the Alpha-Beta pair (as shown in S5 B Fig. of Razetti et al.).

%%% Second, one should set the variable ESTIMATION_1_ANALYSIS_0 to 0, in
% order to analyse the previously obtained surface, and finally obtain
% the couple of values Alpha Beta that better suit the real axons (thus,
% the estimated values) Estimated_Alpha and Estimated_Beta.

clear all

%Choose to estimate or analyse (analyse  once you already have a surface of p values 'MyName' (as in Fig. S5 B)
ESTIMATION_1_ANALYSIS_0=1;
%

alfa=7.445;% a0 ->single value (in this case the histograms of real data estimations vs. simulations will be provides, as in Fig. S5 A.)
           %    ->interval ex: 6:0.05:8 (in this case all the combinations of Alpha and Beta will be done, and the output is the surface of p values between the distributions fro data vs. simulated, as in Fig. S5 B.)
beta=1.665;% b0 -> works the same as 'alfa'

if ESTIMATION_1_ANALYSIS_0
    
    NAME='MyName';%File Name

    load('GradientMap_03_06');%Directionality gradient
    load('WT_DATA.mat');%Data from which we want to estimate Alpha and beta

    axon_n=length(AXONS_WT);


    Lengths=[];

    %Theta estimation
    for jk=1:axon_n

            clear Theta; clear Theta_curr; clear Theta_next; 
            S1=length(AXONS_WT{jk}.curve);
            [Fio]=AXONS_WT{jk}.Fio;

            for i=1:S1
                Ext_Fi=Grad_from_GradMap(GM,[AXONS_WT{jk}.rotated_coord(i,1)+AXONS_WT{jk}.Po(1),AXONS_WT{jk}.rotated_coord(i,2)+AXONS_WT{jk}.Po(2)]);
                aux(i)=AXONS_WT{jk}.fi(i);
                Theta(i)=Domain_Tranformation(aux(i)-Fio-Ext_Fi);
            end

             clear aux;   

             AXONS_WT{jk}.theta_for_estimation=Theta;

             Lengths=[Lengths length(AXONS_WT{jk}.theta_for_estimation)];

    end


    L.wt=mean(Lengths);

    %Axon per axon parameter estimation

    for jk=1:axon_n  
         if  jk~=32 %Axon #32 presents a loop

            TH=AXONS_WT{jk}.theta_for_estimation; DTH=AXONS_WT{jk}.theta_for_estimation(2:end)-AXONS_WT{jk}.theta_for_estimation(1:end-1);
            Gamma_wt(jk)=1-0.5*(var(DTH)/var(TH)); %Based on estimated Sigma o
            Sigma2_wt(jk)=var(TH)*(1-Gamma_wt(jk)^2);
            [Alfa_wt(jk) Beta_wt(jk)]=Gamma_Sigma2_to_Alfa_Beta(Gamma_wt(jk),Sigma2_wt(jk));
            clear TH;clear DTH;

         end
    end


    %% SIMULATION %%
    clearvars -except Alfa_wt Beta_wt SIMU_1_REAL_0 Lengths Alfa_fixed Beta_fixed AXONS_WT ONLY_WT_0_ALL_1_ONLY_IMP_2_ONLY_IRI_3_ONLY_UNF_4 NAME alfa beta

    %Parameters: it is a single value, the code shows the histograms of estimations from data and from simulations, as well as the p-value. If it is an interval, the code creates the p-values surface in function of alpha and beta values.


    TIMES=1;

    mL=mean(Lengths); stdL=std(Lengths);
    N_ax=length(AXONS_WT);
    ROUNDS=1;

    Branch=1;                  %simulates 'jumps' in the trajectory development.  Branch=0; does NOT include the jumps.                                                    
    NB=1; PB=NB/mL;

    for T=1:TIMES
        abC=0;
        for aa=1:length(alfa)
            for bb=1:length(beta)
                abC=abC+1;
               
                
                ALFA=[];BETA=[];
        for R=1:ROUNDS

            clear SIMU

        for i=1:N_ax

            for rnnnd=1:1 SIMU{i}.length=random('Normal',mL,N_ax); end

            Theta=[]; Theta=[0];
            SIMU{i}.counter=0;

            for step=2:SIMU{i}.length
                Theta(step,1)=Model_Next_Step(alfa(aa),beta(bb),Theta(step-1,1));

                BBool=1;
                if Branch && random('uniform',0,1)<=PB

                    Theta(step,1)=tan(random('Normal',0,1.5)/2);
                    BBppl=0;
                end

            end

            SIMU{i}.theta=Theta;
        end

        %Re-estimation of parameters:

        for jk=1:N_ax


            TH=SIMU{jk}.theta(:,1); DTH=SIMU{jk}.theta(2:end,1)-SIMU{jk}.theta(1:end-1,1);
            Gamma_S(jk)=1-0.5*(var(DTH)/var(TH)); 
            Sigma2_S(jk)=var(TH)*(1-Gamma_S(jk)^2);
            [Alfa_S(jk) Beta_S(jk)]=Gamma_Sigma2_to_Alfa_Beta(Gamma_S(jk),Sigma2_S(jk));
            clear TH DTH Gamma_S Sigma2_S

        end

            tkout=[];
            for i=1:N_ax
               if isnan(Alfa_S(i)) || isnan(Beta_S(i))  tkout=[tkout i];end
            end

        Alfa_S(tkout)=[];Beta_S(tkout)=[];
        ALFA=[ALFA Alfa_S];BETA=[BETA Beta_S];
        Alfa_fixed_S(abC,R)=mean(Alfa_S);
        Beta_fixed_S(abC,R)=mean(Beta_S);

        if length(Alfa_S)<length(Alfa_wt)
            KWa(abC,R)=kruskalwallis([Alfa_S Alfa_wt(1:length(Alfa_S))],[zeros(1,length(Alfa_S)) ones(1,length(Alfa_wt(1:length(Alfa_S))))],'off');
            KWb(abC,R)=kruskalwallis([Beta_S Beta_wt(1:length(Alfa_S))],[zeros(1,length(Beta_S)) ones(1,length(Beta_wt(1:length(Alfa_S))))],'off');
        else
            KWa(abC,R)=kruskalwallis([Alfa_S Alfa_wt],[zeros(1,length(Alfa_S)) ones(1,length(Alfa_wt))],'off');
            KWb(abC,R)=kruskalwallis([Beta_S Beta_wt],[zeros(1,length(Beta_S)) ones(1,length(Beta_wt))],'off');
        end

        clear Alfa_S Beta_S
        end

        MeanA(aa,bb)=mean(Alfa_fixed_S(abC,:));
        StdA(aa,bb)=std(Alfa_fixed_S(abC,:));

        MeanB(aa,bb)=mean(Beta_fixed_S(abC,:));
        StdB(aa,bb)=std(Beta_fixed_S(abC,:));


        MeanKWa(aa,bb)=kruskalwallis([ALFA Alfa_wt],[zeros(1,length(ALFA)) ones(1,length(Alfa_wt))],'off');%mean(KWa(abC,:));
        StdKWa(abC)=std(KWa(abC,:));

        MeanKWb(aa,bb)=kruskalwallis([BETA Beta_wt],[zeros(1,length(BETA)) ones(1,length(Beta_wt))],'off'); %mean(KWb(abC,:));
        StdKWb(aa,bb)=std(KWb(abC,:));

        AA(aa,bb)=alfa(aa); BB(aa,bb)=beta(bb);
            end
        end

        if numel(alfa)==1


            KWa_total=kruskalwallis([ALFA Alfa_wt],[zeros(1,length(ALFA)) ones(1,length(Alfa_wt))],'off')
            KWb_total=kruskalwallis([BETA Beta_wt],[zeros(1,length(BETA)) ones(1,length(Beta_wt))],'off')

            veca=0:1:max([max(ALFA),max(Alfa_wt)]);vecb=0:0.5:max([max(BETA),max(Beta_wt)]);
            figure
            subplot(2,2,1)
            histogram(Alfa_wt,veca,'normalization','probability')
            axis([0 12 0 0.6]);
            title('ALFA - DATA'); 
            subplot(2,2,3)
            histogram(ALFA,veca,'normalization','probability')
            axis([0 12 0 0.6]); 
            title('ALFA - SIMULATIONS');
            legend(['KW = ',num2str(MeanKWa)])
            subplot(2,2,2)
            histogram(Beta_wt,vecb,'normalization','probability')
            axis([0 5 0 0.6])
            title('BETA - DATA'); 
            subplot(2,2,4)
            histogram(BETA,vecb,'normalization','probability')
            axis([0 5 0 0.6]); 
            title('BETA - SIMULATIONS');
            legend(['KW = ',num2str(MeanKWb)])


        end

        if numel(alfa)>1


            figure 
            mesh(AA,BB,MeanKWa);
            title('KW Alfa')

            figure 
            mesh(AA,BB,MeanKWb);
            title('KW Beta') 

            KWA(:,:,T)=MeanKWa/max(max(MeanKWa));
            KWB(:,:,T)=MeanKWb/max(max(MeanKWb));
            KKWW(:,:,T)=KWA(:,:,T)+KWB(:,:,T);
            figure
            mesh(AA,BB,KKWW(:,:,T));title('KWa+LWb NORMALIZED')


        end
    end


    save(NAME);
else


load(NAME)

    %Surface fitting + Maximum value (which corresponds to the estimated parameters)
    yfitted = feval(sf,x,y);
    MyF=reshape(yfitted,[size(MASTER)]);

    [aaaa bbbb]=find(MyF==max(max(MyF)));
    Estimated_Alpha=alfa(aaaa) %estimated value of Alpha
    Estimated_Beta=beta(bbbb)  %Estimated value of Beta

    figure
    mesh(AA,BB,MyF);
    title('p-value Surface Approximation')
    axis([min(min(AA)) max(max(AA)) min(min(BB)) max(max(BB))])
    view([0 0 1]);
end
