# Supplementary material for: A stochastic framework to model axon interactions within growing neuronal populations
Source: PLoS Comput Biol. 2018 Dec 3;14(12):e1006627. doi: 10.1371/journal.pcbi.1006627 (PMC6292646; doi:10.1371/journal.pcbi.1006627)
Supplement: S1 Folder — (ZIP) [file pcbi.1006627.s012.zip › Razetti_et_al_scripts/READ_ME.txt]

This .zip file contains the code to simulate a group of neurons considering mechanical interactions and parameter estimation.

-In order to simulate, use the Script: Script_for_Simulations. All the possible entries are commented.
 
For each simulation, a file is saved containing the 'Axons' cell-type with every neurite in the simulation. 

-In order to estimate the model parameters Alpha and Beta, use PARAMETER_ESTIMATION. 

The same code offers to estimate or to analyze the estimation results. 

Sample data is provided
