# Supplementary material for: A stochastic framework to model axon interactions within growing neuronal populations
Source: PLoS Comput Biol. 2018 Dec 3;14(12):e1006627. doi: 10.1371/journal.pcbi.1006627 (PMC6292646; doi:10.1371/journal.pcbi.1006627)
Supplement: S1 Folder — (ZIP) [file pcbi.1006627.s012.zip › Razetti_et_al_scripts/Script_to_Graph.m]

%  Copyright (C) INRIA
%  This file is released under the CeCILL-B license. See LICENSE.txt.

%This script loads segmentations o real axons or simulations and plots them.
%First: One should set the variable Real_Data_1_Simulations_0
%Second: FILE, with the file containing the real axon segmentations or
%simulations
Real_Data_1_Simulations_0=0;%TO CHOOSE: 1 for real axons and 0 for simulations

FILE='WT_DATA'; %-> real gamma axons. 'Simulated_WT_gamma_neurons' -> example of simulated axons. Please replace upon convenience

load(FILE)

if Real_Data_1_Simulations_0

    figure;
    for j=1:length(AXONS_WT)


    CoLoR=[random('unif',0,1) random('unif',0,1) random('unif',0,1)];
    plot3(AXONS_WT{j}.rotated_coord(:,1)+AXONS_WT{j}.Po(1),AXONS_WT{j}.rotated_coord(:,2)+AXONS_WT{j}.Po(2),AXONS_WT{j}.rotated_coord(:,3)/pix+15/pix,'LineWidth',4,'Color',CoLoR);hold on;%'Color','r');hold on;%NORMAL ONE

    for i=1:length(AXONS_WT{j}.branch)
        index=Find_Nearest([AXONS_WT{j}.rotated_coord(:,1)+AXONS_WT{j}.Po(1) AXONS_WT{j}.rotated_coord(:,2)+AXONS_WT{j}.Po(2)],AXONS_WT{j}.branch{i}.rotated_coord(1,1:2)+AXONS_WT{j}.Po);

        plot3([AXONS_WT{j}.rotated_coord(index,1)+AXONS_WT{j}.Po(1); AXONS_WT{j}.branch{i}.rotated_coord(:,1)+AXONS_WT{j}.Po(1)],[AXONS_WT{j}.rotated_coord(index,2)+AXONS_WT{j}.Po(2); AXONS_WT{j}.branch{i}.rotated_coord(:,2)+AXONS_WT{j}.Po(2)],[AXONS_WT{j}.rotated_coord(index,3)/pix+15/pix;AXONS_WT{j}.branch{i}.rotated_coord(:,3)/pix+15/pix],'LineWidth',4,'Color',CoLoR);hold on; %NORMALONE

    end


    end

    axis equal
    view([0 0 1])

else
    

figure;
for j=1:length(AXONS_WT)


    CoLoR=[random('unif',0,1) random('unif',0,1) random('unif',0,1)];
    plot3(AXONS_WT{j}.rotated_coord(:,1)+AXONS_WT{j}.Po(1),AXONS_WT{j}.rotated_coord(:,2)+AXONS_WT{j}.Po(2),AXONS_WT{j}.rotated_coord(:,3)/pix+15/pix,'LineWidth',4,'Color',CoLoR);hold on;%'Color','r');hold on;%NORMAL ONE
    
    if isfield(AXONS_WT{j}, 'branch')
        for i=1:length(AXONS_WT{j}.branch)

            plot3(AXONS_WT{j}.branch{i}.rotated_coord(:,1)+AXONS_WT{j}.Po(1), AXONS_WT{j}.branch{i}.rotated_coord(:,2)+AXONS_WT{j}.Po(2),AXONS_WT{j}.branch{i}.rotated_coord(:,3)/pix+15/pix,'LineWidth',4,'Color',CoLoR);hold on; %NORMALONE

        end
    end


end

axis equal
view([0 0 1])


end
