# Supplementary material for: A stochastic framework to model axon interactions within growing neuronal populations
Source: PLoS Comput Biol. 2018 Dec 3;14(12):e1006627. doi: 10.1371/journal.pcbi.1006627 (PMC6292646; doi:10.1371/journal.pcbi.1006627)
Supplement: S1 Folder — (ZIP) [file pcbi.1006627.s012.zip › Razetti_et_al_scripts/SIMULATIONS_17.m]

%  Copyright (C) INRIA
%  This file is released under the CeCILL-B license. See LICENSE.txt.

%This function receives the parameters fixed in the Script_for_Simulations
%and calls function Curve_master_branches_no_video_17 to start the
%simulations.

function NUL=SIMULATIONS_17 (L1,neighbour_reject,SIZE_ST,Date,nexp,IMP_ran,num_mutants,max_counter,mut_slow,PARAMETERS,SOURCE,TUBE,Param_Error,PPause,b_l,Drho,Xmax)

    NUL=0;

    load(SOURCE);

    if size(PARAMETERS,1)==1
        Alfa=[PARAMETERS(1) PARAMETERS(1)];%[5 5];%
        Beta=[PARAMETERS(2) PARAMETERS(2)];%[2 2];%
    else
        Alfa=[PARAMETERS(1,1) PARAMETERS(1,1);PARAMETERS(2,1) PARAMETERS(2,1)];%[5 5];%
        Beta=[PARAMETERS(1,2) PARAMETERS(1,2);PARAMETERS(2,2) PARAMETERS(2,2)];%[2 2];%
    end

    Drho=1;%Step_Size

    pix=0.09;%pixel size of the Reference Lobe

    NbyN=20;

    BRANCH1=1;  %By default equal to 1. 0 if I do not want any Type I (long) branches
    DynBR1=1;   %By default equal to 1. 0 if I do not want any Type II (short and dynamic) branches

    
    [Axons]=Curve_master_branches_no_video_17(Alfa,Beta,Drho*ones(1,L1),neighbour_reject,GM,pix,SIZE_ST,BRANCH1,DynBR1,IMP_ran,num_mutants,max_counter,mut_slow,TUBE,Param_Error,PPause,b_l,Xmax);   %ALFA,BETA,Fio,d,STEPS,TITLE


    save(['exp_',' ',num2str(nexp),' _ ',Date],'Axons');
    clear all

end
